# Supplementary material for: Identifying Function Determining Residues in Neuroimmune Semaphorin 4A
Source: Int J Mol Sci. 2022 Mar 11;23(6):3024. doi: 10.3390/ijms23063024 (PMC8953949; doi:10.3390/ijms23063024)
Supplement: Supplementary file 1 [file ijms-23-03024-s001.zip]

Archive with 1 entries (1 files):
- ijms-1512316-supplementary.pdf
